# Supplementary material for: Long Noncoding RNA LOC550643 Acts as an Oncogene in the Growth Regulation of Colorectal Cancer Cells
Source: Cells. 2022 Mar 22;11(7):1065. doi: 10.3390/cells11071065 (PMC8997465; doi:10.3390/cells11071065)
Supplement: Supplementary file 1 [file cells-11-01065-s001.zip]

Archive with 1 entries (1 files):
- cells-1610610-supplementary.pdf
